# Supplementary material for: Combined effects of water temperature, grazing snails and terrestrial herbivores on leaf decomposition in urban streams
Source: PeerJ. 2019 Oct 8;7:e7580. doi: 10.7717/peerj.7580 (PMC6788434; doi:10.7717/peerj.7580)
Supplement: Dataset S1 — Raw data of hourly recording water temperature of warming and ambient treatments. [file peerj-07-7580-s001.xlsx]

## Sheet: Sheet1
date	Warming 1	Warming 2	Warming 3	Warming 4	Warming 5	Ambient 1	Ambient 2	Ambient 3	Ambient 4
12/23/16 19:09:14.0	16.92	19.68	19.97	15.19	18.42	10.91	10.9	10.32	10.81
12/23/16 20:09:14.0	16.92	19.38	19.97	16.07	19.01	10.91	10.61	10.03	10.52
12/23/16 21:09:14.0	16.33	18.18	18.77	16.66	18.12	10.62	10.61	9.74	10.23
12/23/16 22:09:14.0	16.33	17.29	17.58	15.78	16.93	10.33	10.32	9.46	9.95
12/23/16 23:09:14.0	16.92	18.18	18.47	14.9	16.63	10.33	10.03	9.46	9.66
12/24/16 00:09:14.0	16.03	18.78	19.07	14.03	17.52	10.05	10.03	9.17	9.37
12/24/16 01:09:14.0	16.92	19.38	19.37	14.9	18.42	9.76	9.74	8.88	9.37
12/24/16 02:09:14.0	16.92	18.78	19.97	15.78	19.01	9.76	9.74	8.88	9.09
12/24/16 03:09:14.0	16.03	17.59	18.47	16.37	18.42	9.47	9.46	8.88	9.09
12/24/16 04:09:14.0	16.33	17.89	17.87	15.19	17.22	9.47	9.46	8.59	8.8
12/24/16 05:09:14.0	16.33	18.78	18.47	14.61	16.63	9.47	9.46	8.59	8.8
12/24/16 06:09:14.0	16.62	19.38	19.37	14.32	17.52	9.19	9.46	8.31	8.8
12/24/16 07:09:14.0	16.33	18.48	18.77	15.49	18.42	9.19	9.46	8.31	8.8
12/24/16 08:09:14.0	16.92	17.29	17.87	16.37	19.31	9.19	9.46	8.31	8.8
12/24/16 09:09:14.0	16.92	17.89	18.17	16.96	19.91	9.47	9.46	8.59	8.8
12/24/16 10:09:14.0	17.52	18.48	19.07	17.26	20.52	9.47	9.74	8.88	9.09
12/24/16 11:09:14.0	16.92	17.59	19.37	16.66	19.31	9.76	9.74	8.88	9.37
12/24/16 12:09:14.0	16.33	17.89	18.47	15.78	18.12	10.05	10.03	9.17	9.66
12/24/16 13:09:14.0	16.33	18.78	17.87	15.19	17.52	10.33	10.32	9.74	10.23
12/24/16 14:09:14.0	16.92	18.48	18.77	14.61	17.22	10.62	10.9	10.03	10.52
12/24/16 15:09:14.0	16.62	17.89	19.07	15.78	18.72	10.91	11.19	10.32	10.81
12/24/16 16:09:14.0	16.03	17.59	18.47	16.66	19.61	10.91	11.19	10.61	11.09
12/24/16 17:09:14.0	16.33	18.78	17.58	16.66	19.01	11.2	11.48	10.61	11.09
12/24/16 18:09:14.0	19.31	18.78	18.77	16.07	18.12	11.2	11.48	10.61	11.09
12/24/16 19:09:14.0	19.91	19.38	19.37	16.96	19.01	11.2	11.48	10.61	11.38
12/24/16 20:09:14.0	19.91	19.38	19.97	17.55	19.91	11.2	11.48	10.61	11.09
12/24/16 21:09:14.0	19.01	18.48	19.07	16.96	19.31	11.2	11.48	10.61	11.09
12/24/16 22:09:14.0	18.11	17.29	18.17	15.78	18.42	11.2	11.48	10.61	11.38
12/24/16 23:09:14.0	19.31	18.48	17.87	15.19	17.52	11.2	11.76	10.9	11.38
12/25/16 00:09:14.0	19.01	18.48	19.07	14.61	17.52	11.2	11.76	10.9	11.38
12/25/16 01:09:14.0	18.41	17.89	19.97	15.78	18.72	11.48	11.76	10.9	11.38
12/25/16 02:09:14.0	18.71	17.59	19.07	16.66	19.31	11.48	11.76	10.9	11.38
12/25/16 03:09:14.0	19.01	18.18	18.47	16.07	18.42	11.48	12.05	11.19	11.67
12/25/16 04:09:14.0	18.41	17.59	17.87	15.49	17.82	11.48	12.05	11.19	11.67
12/25/16 05:09:14.0	18.71	18.48	18.47	14.9	17.22	11.77	12.05	11.19	11.67
12/25/16 06:09:14.0	19.31	17.89	19.37	14.61	18.12	11.77	12.05	11.19	11.67
12/25/16 07:09:14.0	18.71	17.89	18.47	15.78	19.31	11.77	12.05	11.19	11.67
12/25/16 08:09:14.0	18.41	18.78	17.87	16.66	19.31	11.77	12.34	11.48	11.96
12/25/16 09:09:14.0	19.61	18.18	18.17	16.07	18.42	11.77	12.34	11.48	11.96
12/25/16 10:09:14.0	19.31	17.29	19.37	15.49	17.82	12.06	12.34	11.48	11.96
12/25/16 11:09:14.0	18.41	18.18	19.07	14.9	16.93	12.06	12.63	11.76	12.24
12/25/16 12:09:14.0	18.41	18.48	18.17	14.61	18.12	12.06	12.63	11.76	12.24
12/25/16 13:09:14.0	19.61	17.89	17.87	16.07	19.31	12.35	12.63	11.76	12.24
12/25/16 14:09:14.0	19.91	17.59	18.47	16.96	19.91	12.35	12.63	11.76	12.24
12/25/16 15:09:14.0	20.82	18.78	19.67	17.55	20.52	12.35	12.63	11.76	12.53
12/25/16 16:09:14.0	19.91	18.78	19.37	16.96	19.91	12.35	12.92	12.05	12.53
12/25/16 17:09:14.0	19.91	18.78	19.67	16.96	20.22	12.64	12.92	12.05	12.53
12/25/16 18:09:14.0	19.31	18.18	19.07	16.37	19.31	12.64	12.92	12.05	12.53
12/25/16 19:09:14.0	18.41	17.59	18.47	16.07	18.42	12.64	12.92	12.34	12.82
12/25/16 20:09:14.0	19.31	18.48	19.37	16.96	19.31	12.64	13.21	12.34	12.82
12/25/16 21:09:14.0	19.61	18.78	19.97	17.26	19.91	12.93	13.21	12.34	12.82
12/25/16 22:09:14.0	19.01	18.18	19.37	16.96	19.31	12.93	13.21	12.63	12.82
12/25/16 23:09:14.0	18.41	17.89	18.77	16.37	18.72	12.93	13.21	12.63	13.11
12/26/16 00:09:14.0	18.41	17.29	18.17	16.07	18.12	13.22	13.49	12.63	13.11
12/26/16 01:09:14.0	19.91	16.99	19.37	15.78	17.52	13.22	13.49	12.92	13.11
12/26/16 02:09:14.0	19.31	18.48	19.67	15.49	17.22	13.22	13.49	12.92	13.11
12/26/16 03:09:14.0	18.71	18.78	19.07	15.49	18.12	13.22	13.49	12.92	13.4
12/26/16 04:09:14.0	18.11	18.18	18.47	15.19	19.61	13.22	13.49	12.92	13.4
12/26/16 05:09:14.0	19.01	17.59	18.47	14.9	19.31	13.22	13.49	12.92	13.4
12/26/16 06:09:14.0	19.01	17.29	19.97	14.9	18.42	13.22	13.49	12.92	13.11
12/26/16 07:09:14.0	18.11	16.99	19.07	16.37	17.82	13.22	13.49	12.92	13.11
12/26/16 08:09:14.0	18.71	18.48	18.47	16.66	16.93	13.22	13.49	12.63	13.11
12/26/16 09:09:14.0	19.31	19.08	18.77	16.07	17.82	12.93	13.21	12.34	12.82
12/26/16 10:09:14.0	19.91	18.48	19.37	15.49	18.72	12.64	12.92	12.34	12.53
12/26/16 11:09:14.0	20.52	18.48	20.27	15.49	19.61	12.64	12.92	12.05	12.24
12/26/16 12:09:14.0	19.91	19.08	20.27	16.66	19.91	12.64	12.63	12.05	12.24
12/26/16 13:09:14.0	18.71	18.48	19.07	17.84	18.72	12.35	12.63	11.76	11.96
12/26/16 14:09:14.0	18.11	17.89	18.47	17.55	18.42	12.06	12.34	11.48	11.67
12/26/16 15:09:14.0	18.71	18.48	19.07	18.14	19.01	12.06	12.05	11.48	11.67
12/26/16 16:09:14.0	19.31	19.08	19.37	18.44	19.31	11.77	12.05	11.19	11.38
12/26/16 17:09:14.0	18.71	18.18	19.97	17.55	19.61	11.77	11.76	11.19	11.38
12/26/16 18:09:14.0	18.11	17.29	18.77	16.66	18.72	11.48	11.76	10.9	11.09
12/26/16 19:09:14.0	18.41	17.89	18.77	16.96	18.72	11.2	11.48	10.61	10.81
12/26/16 20:09:14.0	18.71	18.18	19.07	17.55	19.01	10.91	10.9	10.32	10.52
12/26/16 21:09:14.0	18.71	18.18	19.07	17.84	19.01	10.62	10.61	10.03	10.23
12/26/16 22:09:14.0	19.01	18.48	19.07	18.14	19.31	10.33	10.61	9.74	9.95
12/26/16 23:09:14.0	19.01	18.78	19.07	17.26	19.31	10.05	10.32	9.74	9.95
12/27/16 00:09:14.0	19.01	18.78	19.07	16.07	19.31	10.05	10.03	9.46	9.66
12/27/16 01:09:14.0	19.01	18.78	19.07	15.19	19.31	9.76	9.74	9.17	9.37
12/27/16 02:09:14.0	18.71	18.48	18.77	15.78	19.01	9.47	9.46	8.88	9.09
12/27/16 03:09:14.0	18.71	18.48	18.77	16.07	19.01	9.19	9.46	8.88	9.09
12/27/16 04:09:14.0	18.41	18.48	18.47	16.37	18.72	8.9	9.17	8.59	8.8
12/27/16 05:09:14.0	18.11	17.89	18.17	16.37	18.42	8.61	8.88	8.31	8.51
12/27/16 06:09:14.0	17.82	17.59	17.87	16.37	18.12	8.32	8.31	8.02	8.22
12/27/16 07:09:14.0	17.22	17.29	17.28	16.07	17.52	8.03	8.02	7.44	7.64
12/27/16 08:09:14.0	16.92	16.7	16.69	15.78	17.22	7.74	7.73	7.15	7.36
12/27/16 09:09:14.0	16.33	16.11	16.1	15.49	16.33	7.17	7.15	6.86	6.78
12/27/16 10:09:14.0	16.03	15.81	15.81	15.49	16.33	6.88	7.15	6.57	6.78
12/27/16 11:09:14.0	16.33	15.81	15.52	15.19	16.04	6.88	7.15	6.57	6.78
12/27/16 12:09:14.0	16.92	16.11	15.81	15.49	16.33	7.17	7.15	6.86	6.78
12/27/16 13:09:14.0	17.22	16.11	15.81	15.49	16.33	7.46	7.15	7.15	7.07
12/27/16 14:09:14.0	17.52	16.4	16.1	15.78	16.93	7.74	7.44	7.15	7.64
12/27/16 15:09:14.0	17.82	16.7	16.39	16.07	17.22	7.74	7.73	7.44	7.64
12/27/16 16:09:14.0	17.82	16.99	16.69	16.37	17.22	7.74	7.44	7.15	7.64
12/27/16 17:09:14.0	17.82	16.99	16.69	16.66	17.52	7.46	7.44	6.86	7.36
12/27/16 18:09:14.0	17.82	17.29	16.98	16.66	17.52	7.17	7.15	6.86	7.07
12/27/16 19:09:14.0	17.82	17.29	16.98	16.96	17.52	7.17	6.86	6.57	6.78
12/27/16 20:09:14.0	17.82	17.59	16.98	16.96	17.82	6.88	6.86	6.57	6.78
12/27/16 21:09:14.0	17.82	17.59	17.28	17.26	17.82	6.59	6.57	6.28	6.49
12/27/16 22:09:14.0	17.82	17.59	17.28	17.26	17.82	6.59	6.57	5.99	6.2
12/27/16 23:09:14.0	17.82	17.59	17.28	17.26	17.82	6.3	6.28	5.71	5.91
12/28/16 00:09:14.0	17.52	17.59	16.98	16.96	17.82	6.01	5.99	5.42	5.62
12/28/16 01:09:14.0	17.52	17.59	16.98	16.96	17.52	5.72	5.71	5.13	5.34
12/28/16 02:09:14.0	17.52	17.59	16.98	16.96	17.82	5.72	5.71	5.13	5.34
12/28/16 03:09:14.0	17.52	17.59	16.98	16.96	17.52	5.44	5.42	4.84	5.05
12/28/16 04:09:14.0	17.22	17.59	16.98	16.96	17.52	5.44	5.42	4.84	4.76
12/28/16 05:09:14.0	17.22	17.29	16.98	16.96	17.52	5.15	5.13	4.55	4.76
12/28/16 06:09:14.0	16.92	17.29	16.98	16.96	17.22	4.86	4.84	4.26	4.47
12/28/16 07:09:14.0	17.22	17.59	16.98	16.96	17.52	4.86	4.84	4.26	4.47
12/28/16 08:09:14.0	17.22	17.59	16.98	16.96	17.52	4.86	4.84	4.26	4.47
12/28/16 09:09:14.0	17.22	17.59	17.28	16.96	17.52	5.15	5.13	4.55	4.76
12/28/16 10:09:14.0	17.52	17.59	17.28	17.26	17.82	5.44	5.42	4.84	5.05
12/28/16 11:09:14.0	17.82	17.89	17.28	17.26	17.82	5.72	5.71	5.13	5.34
12/28/16 12:09:14.0	18.71	18.18	17.87	17.55	18.12	6.59	6.28	5.71	5.91
12/28/16 13:09:14.0	19.31	19.38	18.47	18.14	19.01	7.46	7.15	6.86	7.36
12/28/16 14:09:14.0	18.41	18.78	19.07	17.55	19.91	8.03	7.73	7.44	7.93
12/28/16 15:09:14.0	18.41	17.29	19.37	16.07	19.31	8.32	7.73	7.44	8.22
12/28/16 16:09:14.0	18.71	17.59	19.67	15.19	17.82	8.32	8.02	7.44	8.22
12/28/16 17:09:14.0	19.31	18.18	19.97	15.78	17.52	8.32	8.02	7.44	8.22
12/28/16 18:09:14.0	19.61	18.78	20.27	16.66	18.12	8.32	8.02	7.44	7.93
12/28/16 19:09:14.0	19.61	19.38	20.57	17.26	18.72	8.03	8.02	7.44	7.93
12/28/16 20:09:14.0	19.91	19.68	20.57	17.84	19.31	8.03	8.02	7.44	7.64
12/28/16 21:09:14.0	19.91	18.48	19.37	17.55	19.31	8.03	8.02	7.15	7.64
12/28/16 22:09:14.0	19.01	17.29	19.07	16.37	17.82	8.03	7.73	7.15	7.64
12/28/16 23:09:14.0	19.31	17.89	19.67	15.19	17.52	7.74	7.73	7.15	7.36
12/29/16 00:09:14.0	19.61	18.18	19.67	15.49	17.82	7.74	7.73	6.86	7.07
12/29/16 01:09:14.0	19.61	18.48	19.97	16.07	18.42	7.46	7.44	6.57	6.78
12/29/16 02:09:14.0	19.61	18.78	19.97	16.37	18.72	7.17	7.15	6.57	6.49
12/29/16 03:09:14.0	19.61	19.08	19.97	16.96	19.01	7.17	7.15	6.28	6.49
12/29/16 04:09:14.0	19.61	19.08	19.97	17.26	19.01	6.88	6.86	6.28	6.2
12/29/16 05:09:14.0	19.31	19.08	19.97	17.55	19.01	6.59	6.57	5.99	5.91
12/29/16 06:09:14.0	19.01	19.08	19.67	17.26	19.01	6.3	6.28	5.71	5.62
12/29/16 07:09:14.0	18.71	18.78	19.07	17.26	18.72	6.01	6.28	5.42	5.34
12/29/16 08:09:14.0	18.41	18.48	18.77	16.96	18.42	6.01	5.99	5.13	5.34
12/29/16 09:09:14.0	17.82	17.89	18.17	16.66	17.82	6.01	5.99	5.13	5.34
12/29/16 10:09:14.0	17.82	17.59	17.87	16.66	17.82	6.01	5.99	5.42	5.62
12/29/16 11:09:14.0	18.11	17.89	17.87	16.96	17.82	6.59	6.57	5.71	5.91
12/29/16 12:09:14.0	18.71	17.89	17.87	16.96	18.12	7.17	6.86	6.28	6.49
12/29/16 13:09:14.0	19.31	18.48	18.17	17.55	18.72	7.74	7.44	7.15	7.36
12/29/16 14:09:14.0	19.91	19.08	18.77	17.84	19.31	8.32	8.02	7.73	8.22
12/29/16 15:09:14.0	20.22	19.68	19.37	18.44	19.91	8.9	8.59	8.31	8.8
12/29/16 16:09:14.0	19.01	18.48	19.67	17.26	18.72	8.9	8.88	8.31	9.09
12/29/16 17:09:14.0	19.31	17.59	20.27	16.07	17.22	8.9	8.88	8.31	8.8
12/29/16 18:09:14.0	19.61	18.18	20.57	14.9	17.82	8.9	8.59	8.02	8.51
12/29/16 19:09:14.0	19.91	18.78	20.57	15.78	18.42	8.61	8.59	8.02	8.51
12/29/16 20:09:14.0	20.22	19.08	20.88	16.37	19.01	8.61	8.59	7.73	8.22
12/29/16 21:09:14.0	20.22	19.68	19.37	16.96	19.31	8.32	8.31	7.73	7.93
12/29/16 22:09:14.0	20.52	19.98	18.77	17.55	19.61	8.32	8.31	7.44	7.64
12/29/16 23:09:14.0	20.22	19.68	19.37	17.84	19.91	8.03	8.02	7.44	7.64
12/30/16 00:09:14.0	19.01	18.18	19.67	16.37	18.12	7.74	7.73	7.15	7.36
12/30/16 01:09:14.0	19.31	17.89	19.97	15.19	17.22	7.74	7.73	6.86	7.07
12/30/16 02:09:14.0	19.31	18.18	19.97	15.49	17.82	7.17	7.44	6.57	6.49
12/30/16 03:09:14.0	19.31	18.48	19.97	15.78	18.12	7.17	7.15	6.28	6.2
12/30/16 04:09:14.0	19.31	18.48	19.97	16.37	18.42	6.88	6.86	5.99	6.2
12/30/16 05:09:14.0	19.31	18.78	19.97	16.37	18.72	6.59	6.57	5.71	5.91
12/30/16 06:09:14.0	19.31	19.08	19.97	16.96	18.72	6.3	6.28	5.71	5.62
12/30/16 07:09:14.0	19.31	19.08	20.27	17.26	19.01	6.3	6.28	5.42	5.34
12/30/16 08:09:14.0	19.61	19.38	20.27	17.55	19.31	6.3	6.28	5.42	5.62
12/30/16 09:09:14.0	19.91	19.68	20.57	18.14	19.61	6.59	6.57	5.71	5.91
12/30/16 10:09:14.0	20.22	19.98	20.57	18.44	20.22	6.88	6.86	5.99	6.2
12/30/16 11:09:14.0	19.91	19.08	19.67	17.26	19.31	7.46	7.44	6.57	6.78
12/30/16 12:09:14.0	19.31	17.89	18.77	16.37	18.12	8.32	8.31	7.15	7.36
12/30/16 13:09:14.0	20.22	17.89	19.67	15.49	17.22	9.19	9.17	8.31	8.8
12/30/16 14:09:14.0	20.52	19.38	20.27	15.49	17.52	10.33	10.03	9.74	10.52
12/30/16 15:09:14.0	20.22	19.08	19.67	17.26	19.31	11.2	11.19	10.61	11.38
12/30/16 16:09:14.0	19.31	17.89	18.77	17.84	20.22	11.2	11.19	10.61	11.38
12/30/16 17:09:14.0	19.61	18.48	19.67	17.26	19.31	11.2	11.19	10.9	11.67
12/30/16 18:09:14.0	19.91	19.38	20.27	16.37	18.42	11.2	11.48	10.9	11.67
12/30/16 19:09:14.0	19.01	19.08	19.07	15.78	17.52	11.2	11.48	10.61	11.38
12/30/16 20:09:14.0	19.91	19.68	19.67	16.66	18.72	11.2	11.19	10.61	11.09
12/30/16 21:09:14.0	19.91	19.08	19.97	17.55	19.61	10.91	10.9	10.32	10.81
12/30/16 22:09:14.0	19.31	17.89	18.77	16.66	19.31	10.62	10.9	10.03	10.52
12/30/16 23:09:14.0	19.91	17.89	19.67	15.78	18.12	10.62	10.61	10.03	10.23
12/31/16 00:09:14.0	20.22	18.48	19.97	15.78	17.52	10.33	10.32	9.46	9.95
12/31/16 01:09:14.0	20.22	19.08	20.27	16.37	18.12	10.05	10.03	9.46	9.66
12/31/16 02:09:14.0	19.91	18.78	19.97	16.96	19.01	9.76	9.74	9.17	9.37
12/31/16 03:09:14.0	19.01	17.59	18.47	17.84	19.61	9.47	9.46	8.88	9.09
12/31/16 04:09:14.0	19.61	18.18	19.07	18.14	20.22	9.19	9.17	8.59	8.8
12/31/16 05:09:14.0	19.61	18.48	19.37	18.44	20.22	8.9	8.88	8.31	8.51
12/31/16 06:09:14.0	19.91	18.78	19.67	18.44	20.52	8.61	8.88	8.02	8.22
12/31/16 07:09:14.0	20.22	19.38	19.97	16.96	19.91	8.61	8.59	7.73	7.93
12/31/16 08:09:14.0	19.61	19.08	19.37	16.07	18.72	8.61	8.59	7.73	7.93
12/31/16 09:09:14.0	19.31	17.89	18.77	15.19	17.52	8.61	8.88	8.02	8.22
12/31/16 10:09:14.0	19.91	18.18	19.67	16.37	17.82	8.9	9.17	8.31	8.51
12/31/16 11:09:14.0	20.52	18.78	19.97	17.26	18.72	9.47	9.46	8.88	9.09
12/31/16 12:09:14.0	21.13	19.98	20.27	18.14	19.61	10.33	10.32	9.46	9.66
12/31/16 13:09:14.0	20.52	19.68	19.67	17.84	19.91	11.48	11.19	10.61	11.09
12/31/16 14:09:14.0	20.52	19.68	19.07	17.55	19.91	12.35	12.34	11.76	12.53
12/31/16 15:09:14.0	20.52	19.38	19.07	17.55	19.61	13.51	13.21	12.92	13.69
12/31/16 16:09:14.0	19.91	18.78	18.77	17.26	19.01	13.51	13.49	12.92	13.98
12/31/16 17:09:14.0	19.01	18.18	19.97	16.66	18.42	13.51	13.49	12.92	13.69
12/31/16 18:09:14.0	19.61	17.59	19.07	16.07	17.82	13.22	13.21	12.63	13.4
12/31/16 19:09:14.0	20.22	18.18	19.07	16.37	18.12	12.93	12.92	12.34	13.11
12/31/16 20:09:14.0	20.82	19.08	19.97	17.26	19.01	12.64	12.63	12.05	12.53
12/31/16 21:09:14.0	19.91	19.68	20.27	18.14	19.91	12.35	12.34	11.76	12.24
12/31/16 22:09:14.0	19.31	18.78	19.37	17.26	19.91	12.06	12.05	11.48	11.96
12/31/16 23:09:14.0	19.91	17.89	19.37	16.37	18.72	11.77	11.76	11.19	11.67
01/01/17 00:09:14.0	20.22	18.18	19.97	15.49	17.52	11.48	11.48	10.9	11.09
01/01/17 01:09:14.0	20.82	19.08	20.57	16.07	18.12	11.2	11.19	10.61	10.81
01/01/17 02:09:14.0	20.52	19.68	20.27	16.96	19.01	10.91	10.9	10.32	10.52
01/01/17 03:09:14.0	19.01	18.78	19.07	17.84	19.91	10.62	10.61	10.03	10.23
01/01/17 04:09:14.0	19.61	17.89	19.37	18.44	20.52	10.33	10.32	9.74	9.95
01/01/17 05:09:14.0	19.91	18.48	19.97	17.55	20.52	10.05	10.32	9.46	9.66
01/01/17 06:09:14.0	20.52	19.38	18.77	16.37	19.31	10.05	10.03	9.46	9.66
01/01/17 07:09:14.0	20.52	19.68	19.67	15.49	18.12	10.05	10.03	9.17	9.37
01/01/17 08:09:14.0	19.31	18.48	19.07	16.37	17.82	10.05	10.03	9.46	9.37
01/01/17 09:09:14.0	19.61	17.89	19.37	17.55	19.01	10.05	10.32	9.46	9.66
01/01/17 10:09:14.0	20.52	18.48	19.97	18.44	19.91	10.33	10.61	9.74	9.95
01/01/17 11:09:14.0	20.52	19.68	19.97	18.14	20.52	10.91	10.9	10.32	10.52
01/01/17 12:09:14.0	19.91	19.08	19.37	17.55	19.61	11.2	11.48	10.9	11.09
01/01/17 13:09:14.0	19.61	18.78	19.07	17.26	19.01	12.35	12.34	12.05	12.53
01/01/17 14:09:14.0	19.91	19.08	19.37	17.26	19.31	13.51	13.49	13.21	13.98
01/01/17 15:09:14.0	20.22	19.08	19.37	17.55	19.31	14.38	14.37	14.07	15.14
01/01/17 16:09:14.0	19.91	18.78	19.07	17.26	19.01	14.67	14.94	14.37	15.43
01/01/17 17:09:14.0	19.31	18.48	18.77	16.96	18.72	14.96	14.94	14.66	15.43
01/01/17 18:09:14.0	19.01	17.89	19.97	16.66	18.42	14.96	14.94	14.37	15.43
01/01/17 19:09:14.0	20.22	18.78	20.27	17.26	19.01	14.67	14.66	14.37	15.14
01/01/17 20:09:14.0	20.52	19.98	20.27	18.44	20.22	14.38	14.66	14.07	14.85
01/01/17 21:09:14.0	19.91	19.38	19.67	17.84	19.91	14.38	14.66	14.07	14.56
01/01/17 22:09:14.0	19.01	18.78	19.07	17.26	19.31	14.38	14.66	14.07	14.56
01/01/17 23:09:14.0	19.91	18.48	19.37	16.66	18.72	14.38	14.37	14.07	14.56
01/02/17 00:09:14.0	19.31	17.89	19.07	16.37	18.12	14.38	14.37	13.78	14.27
01/02/17 01:09:14.0	19.31	17.29	19.67	15.78	17.52	14.08	14.37	13.78	14.27
01/02/17 02:09:14.0	20.52	18.48	19.67	15.49	18.72	14.08	14.07	13.49	13.98
01/02/17 03:09:14.0	19.91	19.68	19.07	16.66	19.91	13.79	13.78	13.21	13.69
01/02/17 04:09:14.0	19.01	19.38	19.37	18.14	19.91	13.79	13.78	13.21	13.69
01/02/17 05:09:14.0	20.22	18.78	19.37	17.84	19.01	13.51	13.78	13.21	13.4
01/02/17 06:09:14.0	19.91	17.89	18.77	17.26	18.42	13.51	13.49	12.92	13.4
01/02/17 07:09:14.0	19.01	17.59	19.97	16.66	17.82	13.51	13.49	12.92	13.11
01/02/17 08:09:14.0	19.91	18.78	19.37	16.37	17.52	13.51	13.49	12.92	13.11
01/02/17 09:09:14.0	20.82	19.38	19.07	16.07	19.01	13.51	13.49	12.92	13.4
01/02/17 10:09:14.0	19.91	18.78	19.37	15.78	19.91	13.51	13.78	13.21	13.4
01/02/17 11:09:14.0	19.31	18.18	19.07	15.49	19.31	13.79	14.07	13.49	13.69
01/02/17 12:09:14.0	19.01	17.89	19.97	15.49	19.01	14.08	14.37	13.78	14.27
01/02/17 13:09:14.0	20.22	19.08	20.88	17.26	20.52	14.38	14.66	14.07	14.56
01/02/17 14:09:14.0	20.22	19.38	20.27	17.84	20.22	14.67	14.66	14.37	14.85
01/02/17 15:09:14.0	19.61	18.78	19.67	17.55	19.61	14.67	14.94	14.37	14.85
01/02/17 16:09:14.0	19.01	18.48	19.37	17.26	19.01	14.96	14.94	14.66	14.85
01/02/17 17:09:14.0	19.91	18.18	18.77	16.96	18.72	14.96	14.94	14.66	14.85
01/02/17 18:09:14.0	19.91	17.89	19.97	16.66	18.12	14.96	14.94	14.37	14.85
01/02/17 19:09:14.0	19.01	17.29	19.97	16.37	17.52	14.67	14.94	14.37	14.56
01/02/17 20:09:14.0	19.61	18.48	20.57	17.26	18.72	14.38	14.66	14.07	14.27
01/02/17 21:09:14.0	20.52	19.68	20.88	18.44	19.91	14.38	14.37	13.78	13.98
01/02/17 22:09:14.0	19.61	19.98	19.97	17.55	19.91	14.08	14.37	13.78	13.98
01/02/17 23:09:14.0	19.31	19.08	19.37	16.96	18.72	13.79	14.07	13.49	13.4
01/03/17 00:09:14.0	20.22	18.18	19.97	16.37	17.82	13.51	13.78	13.21	13.11
01/03/17 01:09:14.0	20.82	17.29	20.57	15.49	18.12	13.22	13.21	12.63	12.82
01/03/17 02:09:14.0	20.52	18.18	20.88	16.37	19.01	12.93	12.92	12.34	12.53
01/03/17 03:09:14.0	19.31	19.38	19.67	17.55	20.22	12.35	12.63	12.05	11.96
01/03/17 04:09:14.0	19.61	19.38	19.07	17.55	19.61	12.06	12.34	11.76	11.67
01/03/17 05:09:14.0	20.22	18.48	19.97	16.66	18.42	12.06	12.05	11.48	11.38
01/03/17 06:09:14.0	20.22	17.59	20.57	15.78	17.52	11.77	11.76	11.19	11.09
01/03/17 07:09:14.0	19.01	18.18	19.37	16.07	18.42	11.48	11.48	10.9	10.81
01/03/17 08:09:14.0	19.61	19.08	19.37	16.96	19.31	11.2	11.48	10.9	10.81
01/03/17 09:09:14.0	20.52	19.98	20.27	18.14	20.22	11.2	11.48	10.9	10.81
01/03/17 10:09:14.0	20.82	19.98	20.88	18.44	20.22	11.48	11.48	10.9	11.09
01/03/17 11:09:14.0	20.82	19.98	20.57	18.44	20.22	11.48	11.76	11.19	11.38
01/03/17 12:09:14.0	21.13	20.28	21.19	18.44	20.52	11.77	12.05	11.19	11.67
01/03/17 13:09:14.0	20.52	19.38	20.27	17.55	19.91	12.06	12.34	11.48	11.96
01/03/17 14:09:14.0	20.22	19.08	19.67	16.96	19.01	12.64	12.92	12.05	12.53
01/03/17 15:09:14.0	21.13	20.28	20.57	18.14	20.52	12.93	13.21	12.63	13.11
01/03/17 16:09:14.0	20.22	19.68	20.27	17.84	19.91	13.22	13.49	12.63	13.4
01/03/17 17:09:14.0	19.31	19.08	19.67	17.26	19.01	12.93	13.21	12.63	13.11
01/03/17 18:09:14.0	18.41	18.18	20.27	16.66	18.12	12.93	13.21	12.34	12.82
01/03/17 19:09:14.0	19.31	18.78	20.88	16.96	18.72	12.64	12.92	12.34	12.82
01/03/17 20:09:14.0	20.22	19.68	21.49	18.14	19.91	12.64	12.92	12.05	12.53
01/03/17 21:09:14.0	19.31	20.28	20.27	17.55	20.22	12.64	12.92	12.05	12.24
01/03/17 22:09:14.0	18.71	19.38	19.37	16.96	19.01	12.35	12.63	12.05	12.24
01/03/17 23:09:14.0	19.61	18.48	19.67	16.37	18.12	12.35	12.63	11.76	11.96
01/04/17 00:09:14.0	19.61	17.59	19.67	15.78	17.82	12.06	12.34	11.76	11.96
01/04/17 01:09:14.0	18.71	17.89	20.57	16.37	19.31	12.06	12.34	11.48	11.67
01/04/17 02:09:14.0	19.31	19.08	20.27	17.55	20.22	12.06	12.34	11.48	11.67
01/04/17 03:09:14.0	19.61	20.28	19.37	17.55	19.61	12.06	12.34	11.48	11.67
01/04/17 04:09:14.0	18.71	20.58	20.27	16.96	18.72	12.06	12.34	11.48	11.67
01/04/17 05:09:14.0	19.01	19.68	19.67	16.37	17.82	12.06	12.34	11.48	11.67
01/04/17 06:09:14.0	20.22	19.08	19.97	15.78	18.12	12.06	12.34	11.48	11.67
01/04/17 07:09:14.0	20.22	18.18	20.88	16.37	19.61	12.06	12.34	11.48	11.67
01/04/17 08:09:14.0	19.31	17.59	20.27	17.55	20.22	12.06	12.34	11.48	11.96
01/04/17 09:09:14.0	18.71	18.48	19.67	17.55	19.31	12.35	12.63	11.76	12.24
01/04/17 10:09:14.0	19.91	19.98	20.57	18.44	20.82	12.64	12.92	12.05	12.53
01/04/17 11:09:14.0	19.91	20.89	20.27	18.14	20.22	12.93	13.21	12.63	12.82
01/04/17 12:09:14.0	19.61	20.28	19.67	17.84	19.61	13.51	13.49	12.92	13.4
01/04/17 13:09:14.0	20.52	21.2	20.57	18.44	20.82	13.79	14.07	13.21	13.69
01/04/17 14:09:14.0	20.22	20.89	20.57	18.14	20.22	14.08	14.37	13.49	14.27
01/04/17 15:09:14.0	20.82	21.2	21.19	18.44	20.82	14.38	14.66	13.78	14.56
01/04/17 16:09:14.0	20.22	20.58	20.57	18.14	20.22	14.67	14.66	14.07	14.56
01/04/17 17:09:14.0	19.61	20.28	20.27	17.84	19.91	14.67	14.94	14.07	14.85
01/04/17 18:09:14.0	19.91	20.28	20.27	17.84	19.61	14.96	14.94	14.37	14.85
01/04/17 19:09:14.0	20.52	21.2	21.19	17.55	20.52	14.96	15.24	14.37	14.85
01/04/17 20:09:14.0	19.91	20.28	20.57	17.26	19.91	14.96	15.24	14.37	14.85
01/04/17 21:09:14.0	19.31	19.68	19.97	16.96	19.31	14.96	15.24	14.37	14.85
01/04/17 22:09:14.0	18.71	19.08	20.27	16.66	18.72	14.96	15.24	14.37	14.85
01/04/17 23:09:14.0	18.71	18.48	20.57	16.07	18.12	14.96	14.94	14.37	14.85
01/05/17 00:09:14.0	19.91	17.89	19.97	15.78	17.52	14.67	14.94	14.37	14.56
01/05/17 01:09:14.0	20.22	17.29	20.27	15.19	17.82	14.38	14.66	14.07	14.27
01/05/17 02:09:14.0	19.01	16.99	20.88	14.9	19.01	14.08	14.66	13.78	13.98
01/05/17 03:09:14.0	18.71	17.89	21.49	14.32	19.91	13.79	14.37	13.49	13.69
01/05/17 04:09:14.0	19.31	18.78	21.19	13.74	20.52	13.51	14.07	13.21	13.69
01/05/17 05:09:14.0	19.61	19.68	20.27	13.45	19.61	13.22	13.78	13.21	13.4
01/05/17 06:09:14.0	18.71	20.28	19.97	13.16	18.42	13.22	13.78	12.92	13.11
01/05/17 07:09:14.0	19.01	21.2	20.57	14.03	17.52	13.22	13.49	12.92	13.11
01/05/17 08:09:14.0	19.91	19.98	21.49	15.49	17.82	13.22	13.49	12.92	13.11
01/05/17 09:09:14.0	20.82	19.08	21.19	16.66	19.01	12.93	13.49	12.63	12.82
01/05/17 10:09:14.0	21.13	19.38	21.49	17.55	19.61	12.93	13.49	12.63	12.82
01/05/17 11:09:14.0	20.22	20.28	21.49	16.66	20.52	12.93	13.21	12.63	12.82
01/05/17 12:09:14.0	19.31	19.98	20.57	16.07	19.61	12.93	13.21	12.63	12.82
01/05/17 13:09:14.0	18.41	19.08	19.67	15.49	18.72	12.93	13.21	12.63	12.82
01/05/17 14:09:14.0	19.61	18.18	20.57	15.19	17.82	12.93	13.21	12.34	12.82
01/05/17 15:09:14.0	20.52	17.59	20.88	14.61	17.22	12.64	13.21	12.34	12.53
01/05/17 16:09:14.0	20.52	16.99	19.67	14.32	18.42	12.64	12.92	12.34	12.24
01/05/17 17:09:14.0	19.31	17.89	19.97	13.74	19.01	12.35	12.92	12.05	12.24
01/05/17 18:09:14.0	18.71	18.78	20.57	13.45	19.91	12.06	12.63	11.76	11.96
01/05/17 19:09:14.0	19.61	19.68	21.19	13.74	20.52	12.06	12.34	11.76	11.67
01/05/17 20:09:14.0	19.91	20.28	21.49	14.9	21.13	12.06	12.34	11.48	11.67
01/05/17 21:09:14.0	19.61	20.89	20.88	16.37	19.91	11.77	12.34	11.48	11.67
01/05/17 22:09:14.0	18.41	19.98	19.67	15.78	18.72	11.77	12.05	11.19	11.38
01/05/17 23:09:14.0	19.31	18.78	19.97	15.19	17.82	11.77	12.05	11.19	11.38
01/06/17 00:09:14.0	19.91	17.89	20.57	14.61	17.52	11.48	11.76	11.19	11.09
01/06/17 01:09:14.0	20.52	17.29	21.19	14.03	18.72	11.48	11.76	11.19	11.09
01/06/17 02:09:14.0	20.52	18.18	21.49	13.74	19.61	11.48	11.76	11.19	11.09
01/06/17 03:09:14.0	19.31	19.08	20.27	13.45	20.22	11.48	11.76	11.19	11.09
01/06/17 04:09:14.0	18.71	19.68	19.67	14.03	19.31	11.48	11.76	10.9	11.09
01/06/17 05:09:14.0	19.31	20.58	20.27	15.49	18.12	11.48	11.76	10.9	11.09
01/06/17 06:09:14.0	20.22	21.2	21.19	16.66	17.52	11.48	11.76	10.9	11.09
01/06/17 07:09:14.0	19.91	19.98	20.88	16.96	18.12	11.48	11.76	10.9	11.09
01/06/17 08:09:14.0	19.01	19.08	19.97	16.37	19.01	11.48	11.76	11.19	11.09
01/06/17 09:09:14.0	18.71	18.48	19.97	16.07	20.22	11.77	11.76	11.19	11.38
01/06/17 10:09:14.0	19.61	19.38	20.88	17.26	21.13	11.77	12.05	11.48	11.38
01/06/17 11:09:14.0	20.22	20.58	21.19	18.44	20.52	12.06	12.34	11.76	11.67
01/06/17 12:09:14.0	19.61	20.58	20.57	18.14	19.91	12.35	12.63	12.05	12.24
01/06/17 13:09:14.0	19.01	19.98	19.67	17.55	19.31	12.64	12.92	12.34	12.53
01/06/17 14:09:14.0	18.71	19.38	20.27	17.26	18.72	12.93	13.21	12.34	12.82
01/06/17 15:09:14.0	20.22	18.78	21.19	16.96	18.12	13.22	13.21	12.63	13.11
01/06/17 16:09:14.0	19.61	18.18	20.27	16.66	17.82	13.22	13.49	12.92	13.11
01/06/17 17:09:14.0	19.01	17.89	19.67	16.37	17.52	13.51	13.49	12.92	13.11
01/06/17 18:09:14.0	18.41	17.59	20.57	16.07	17.82	13.51	13.78	12.92	13.4
01/06/17 19:09:14.0	19.61	18.78	21.49	17.26	19.31	13.51	13.78	13.21	13.4
01/06/17 20:09:14.0	19.91	19.98	21.19	18.44	20.52	13.51	14.07	13.21	13.4
01/06/17 21:09:14.0	19.31	20.89	20.27	17.84	19.61	13.79	14.07	13.21	13.69
01/06/17 22:09:14.0	18.41	20.89	19.67	17.26	18.72	13.79	14.07	13.21	13.69
01/06/17 23:09:14.0	19.61	19.98	20.57	16.66	18.12	13.79	14.07	13.21	13.69
01/07/17 00:09:14.0	19.31	19.08	20.27	16.07	17.22	13.51	13.78	13.21	13.4
01/07/17 01:09:14.0	18.41	18.18	19.67	16.37	18.12	13.51	13.78	13.21	13.4
01/07/17 02:09:14.0	19.31	17.59	20.57	17.55	19.31	13.51	13.78	13.21	13.4
01/07/17 03:09:14.0	20.22	17.29	21.19	18.44	20.52	13.51	13.78	13.21	13.4
01/07/17 04:09:14.0	19.31	18.48	20.27	17.84	19.61	13.51	13.78	13.21	13.4
01/07/17 05:09:14.0	18.71	19.68	19.67	17.26	19.01	13.51	13.78	13.21	13.4
01/07/17 06:09:14.0	19.31	20.89	20.57	16.96	18.12	13.51	14.07	13.21	13.4
01/07/17 07:09:14.0	19.91	20.58	20.88	16.37	17.82	13.79	14.07	13.21	13.69
01/07/17 08:09:14.0	19.01	19.98	20.27	16.07	17.52	13.79	14.07	13.49	13.69
01/07/17 09:09:14.0	18.71	19.38	19.67	15.78	17.82	13.79	14.37	13.49	13.69
01/07/17 10:09:14.0	19.31	19.68	20.57	16.66	19.31	14.08	14.37	13.49	13.98
01/07/17 11:09:14.0	20.52	20.58	21.49	18.14	20.52	14.08	14.37	13.78	13.98
01/07/17 12:09:14.0	19.91	20.58	21.19	18.44	20.22	14.38	14.66	13.78	14.27
01/07/17 13:09:14.0	19.31	19.98	20.27	17.84	19.61	14.38	14.66	14.07	14.27
01/07/17 14:09:14.0	18.41	19.38	19.67	17.26	18.72	14.38	14.66	13.78	14.27
01/07/17 15:09:14.0	19.31	18.48	20.27	16.66	17.52	14.08	14.37	13.49	13.98
01/07/17 16:09:14.0	19.91	17.59	20.88	16.07	17.52	13.79	14.07	13.21	13.69
01/07/17 17:09:14.0	20.52	16.99	21.49	16.37	18.42	13.51	13.78	13.21	13.4
01/07/17 18:09:14.0	20.82	16.4	21.81	17.55	19.31	13.22	13.49	12.92	13.11
01/07/17 19:09:14.0	21.13	17.29	21.81	18.14	19.61	12.93	13.21	12.63	12.53
01/07/17 20:09:14.0	20.22	18.18	20.57	18.74	20.22	12.64	12.92	12.34	12.24
01/07/17 21:09:14.0	19.31	18.78	19.37	17.26	20.22	12.35	12.63	11.76	11.96
01/07/17 22:09:14.0	19.61	19.08	19.67	16.37	20.52	12.06	12.34	11.48	11.67
01/07/17 23:09:14.0	19.61	19.38	19.97	16.07	20.52	11.77	12.05	11.19	11.38
01/08/17 00:09:14.0	19.91	19.68	20.27	16.96	20.52	11.48	11.76	11.19	11.09
01/08/17 01:09:14.0	19.91	19.98	20.27	17.55	20.52	11.2	11.48	10.9	10.81
01/08/17 02:09:14.0	19.91	19.98	20.27	17.84	20.52	10.91	11.19	10.61	10.52
01/08/17 03:09:14.0	20.22	20.28	20.27	18.44	20.52	10.91	11.19	10.32	10.52
01/08/17 04:09:14.0	20.52	20.58	20.57	18.74	20.82	10.91	10.9	10.32	10.52
01/08/17 05:09:14.0	20.52	20.58	20.57	19.04	20.82	10.62	10.9	10.32	10.23
01/08/17 06:09:14.0	20.52	20.58	20.57	19.34	20.82	10.62	10.61	10.03	10.23
01/08/17 07:09:14.0	20.22	20.58	20.57	17.84	20.52	10.33	10.61	9.74	9.95
01/08/17 08:09:14.0	20.22	20.28	20.27	16.37	20.22	10.33	10.32	9.74	9.66
01/08/17 09:09:14.0	19.91	20.28	20.27	16.07	20.22	10.05	10.03	9.46	9.66
01/08/17 10:09:14.0	19.91	20.28	20.27	16.66	20.22	10.05	10.03	9.46	9.66
01/08/17 11:09:14.0	19.91	20.28	20.27	17.26	19.91	10.05	10.03	9.46	9.66
01/08/17 12:09:14.0	19.91	20.28	20.27	17.55	20.22	10.05	10.03	9.46	9.66
01/08/17 13:09:14.0	20.22	20.28	20.27	18.14	20.22	10.05	10.03	9.46	9.66
01/08/17 14:09:14.0	20.22	20.28	20.27	18.44	20.22	10.05	10.03	9.46	9.66
01/08/17 15:09:14.0	20.22	20.28	20.27	18.74	20.22	10.05	10.03	9.46	9.66
01/08/17 16:09:14.0	20.22	20.28	20.27	18.74	20.22	9.76	9.74	9.17	9.37
01/08/17 17:09:14.0	20.22	20.28	20.27	19.04	20.22	9.76	9.74	9.17	9.37
01/08/17 18:09:14.0	20.22	20.58	20.57	17.84	20.52	9.76	9.74	9.17	9.37
01/08/17 19:09:14.0	20.52	20.58	20.57	18.44	20.52	9.76	9.74	9.17	9.37
01/08/17 20:09:14.0	20.52	20.58	20.57	18.44	20.52	9.76	9.74	9.17	9.09
01/08/17 21:09:14.0	20.22	20.58	20.27	18.74	20.22	9.47	9.46	8.88	9.09
01/08/17 22:09:14.0	20.22	20.58	20.57	19.04	20.52	9.47	9.46	8.88	9.09
01/08/17 23:09:14.0	20.22	19.38	20.27	19.04	20.22	9.47	9.46	8.88	9.09
01/09/17 00:09:14.0	19.91	17.89	19.97	19.04	20.22	9.19	9.46	8.88	8.8
01/09/17 01:09:14.0	19.91	16.11	19.67	19.04	19.91	9.19	9.17	8.59	8.8
01/09/17 02:09:14.0	19.61	14.94	19.37	18.74	19.61	8.9	8.88	8.59	8.8
01/09/17 03:09:14.0	19.31	13.77	19.07	18.74	19.61	8.61	8.88	8.31	8.51
01/09/17 04:09:14.0	19.31	12.91	19.07	18.74	19.61	8.61	8.59	8.02	8.22
01/09/17 05:09:14.0	19.61	12.33	19.37	19.04	19.91	8.32	8.59	8.02	8.22
01/09/17 06:09:14.0	19.91	12.04	19.67	19.34	20.22	8.32	8.59	8.02	8.22
01/09/17 07:09:14.0	20.22	11.46	19.97	17.84	20.52	8.32	8.59	8.02	8.22
01/09/17 08:09:14.0	20.22	11.18	20.27	16.66	20.52	8.32	8.59	8.02	8.22
01/09/17 09:09:14.0	20.22	10.89	20.27	16.37	20.52	8.32	8.59	8.02	8.22
01/09/17 10:09:14.0	20.52	10.89	20.27	16.96	20.82	8.32	8.88	8.31	8.51
01/09/17 11:09:14.0	20.52	10.6	20.57	17.55	20.82	8.32	8.88	8.31	8.51
01/09/17 12:09:14.0	20.82	10.31	20.57	18.14	19.01	8.32	9.17	8.59	8.8
01/09/17 13:09:14.0	19.31	10.31	20.57	18.44	17.52	8.61	9.17	8.88	9.09
01/09/17 14:09:14.0	19.31	10.03	20.57	18.74	17.52	8.61	9.46	8.88	9.09
01/09/17 15:09:14.0	19.61	10.03	20.57	19.04	17.82	8.61	9.46	8.88	9.09
01/09/17 16:09:14.0	19.61	9.74	20.27	19.04	18.42	8.61	9.17	8.88	9.09
01/09/17 17:09:14.0	19.91	9.74	20.27	19.34	19.01	8.61	9.17	8.59	9.09
01/09/17 18:09:14.0	20.22	9.74	20.88	18.14	19.61	8.32	9.17	8.59	9.09
01/09/17 19:09:14.0	20.52	9.74	20.88	18.44	19.91	8.32	9.17	8.59	8.8
01/09/17 20:09:14.0	20.82	9.74	21.19	19.04	20.52	8.32	9.17	8.59	8.8
01/09/17 21:09:14.0	19.61	9.74	20.27	17.84	19.31	8.32	9.46	8.88	9.09
01/09/17 22:09:14.0	19.61	9.74	19.97	16.96	18.12	8.32	9.46	8.88	9.09
01/09/17 23:09:14.0	20.22	9.74	20.57	16.07	17.22	8.61	9.46	8.88	9.09
01/10/17 00:09:14.0	20.52	9.74	21.19	16.96	18.12	8.61	9.46	8.88	9.09
01/10/17 01:09:14.0	21.13	9.74	21.49	17.84	19.01	8.61	9.46	8.88	9.09
01/10/17 02:09:14.0	20.82	9.74	21.19	18.44	19.61	8.61	9.74	8.88	9.09
01/10/17 03:09:14.0	19.31	9.74	19.97	18.44	19.91	8.32	9.46	8.88	9.09
01/10/17 04:09:14.0	19.61	9.45	19.97	17.26	18.42	8.32	9.46	8.88	9.09
01/10/17 05:09:14.0	19.91	9.45	20.57	16.37	17.22	8.32	9.46	8.59	8.8
01/10/17 06:09:14.0	20.22	9.45	20.88	16.37	17.82	8.03	9.17	8.59	8.8
01/10/17 07:09:14.0	20.52	9.17	20.88	16.96	18.42	8.03	9.17	8.31	8.51
01/10/17 08:09:14.0	20.82	9.17	21.19	17.55	19.01	8.03	9.17	8.31	8.51
01/10/17 09:09:14.0	21.13	9.17	21.49	18.44	19.91	8.03	9.17	8.59	8.8
01/10/17 10:09:14.0	21.44	9.45	21.49	18.74	20.22	8.32	9.46	8.59	8.8
01/10/17 11:09:14.0	21.44	9.45	21.49	19.04	20.52	8.32	9.46	8.88	9.09
01/10/17 12:09:14.0	20.22	9.45	20.57	18.44	19.91	8.61	9.74	9.17	9.37
01/10/17 13:09:14.0	19.31	9.45	19.67	17.26	18.42	8.9	10.03	9.46	9.66
01/10/17 14:09:14.0	20.22	9.74	20.27	16.37	17.52	9.19	10.32	9.74	9.95
01/10/17 15:09:14.0	20.52	9.74	20.57	16.37	17.52	9.19	10.32	9.74	9.95
01/10/17 16:09:14.0	20.82	9.74	20.57	17.26	18.42	9.19	10.32	9.74	9.95
01/10/17 17:09:14.0	21.13	9.74	21.19	18.14	19.31	9.19	10.32	9.74	9.95
01/10/17 18:09:14.0	19.91	9.74	21.49	18.74	19.91	9.19	10.32	9.46	9.95
01/10/17 19:09:14.0	20.22	9.74	21.49	19.04	20.22	8.9	10.32	9.46	9.66
01/10/17 20:09:14.0	20.52	9.74	21.81	19.34	20.52	8.9	10.32	9.46	9.66
01/10/17 21:09:14.0	19.31	9.74	20.27	18.14	19.01	8.9	10.03	9.46	9.66
01/10/17 22:09:14.0	18.41	9.74	19.97	16.96	17.82	8.9	10.03	9.46	9.66
01/10/17 23:09:14.0	19.01	9.74	20.27	16.07	17.52	8.9	10.03	9.46	9.66
01/11/17 00:09:14.0	19.61	9.74	20.57	16.66	18.12	8.9	10.03	9.46	9.37
01/11/17 01:09:14.0	19.91	9.74	21.19	17.55	19.01	8.9	10.03	9.17	9.37
01/11/17 02:09:14.0	20.52	9.74	21.49	18.14	19.61	8.9	10.03	9.17	9.37
01/11/17 03:09:14.0	20.52	9.45	21.49	18.74	19.91	8.61	9.74	9.17	9.09
01/11/17 04:09:14.0	20.82	9.45	21.49	19.04	20.22	8.61	9.74	8.88	9.09
01/11/17 05:09:14.0	19.61	9.45	20.88	18.44	19.91	8.61	9.74	8.88	9.09
01/11/17 06:09:14.0	18.11	9.45	19.67	17.26	18.72	8.32	9.74	8.88	9.09
01/11/17 07:09:14.0	18.71	9.45	19.97	16.07	17.22	8.32	9.46	8.88	9.09
01/11/17 08:09:14.0	19.31	9.45	20.27	16.37	17.82	8.32	9.46	8.88	8.8
01/11/17 09:09:14.0	19.61	9.45	20.27	17.26	18.42	8.32	9.46	8.88	9.09
01/11/17 10:09:14.0	19.91	9.45	20.57	17.84	19.01	8.32	9.74	8.88	9.09
01/11/17 11:09:14.0	20.52	9.45	20.88	18.44	19.61	8.61	9.74	9.17	9.37
01/11/17 12:09:14.0	19.91	9.45	20.57	18.44	19.91	8.9	10.03	9.46	9.66
01/11/17 13:09:14.0	18.71	9.74	19.67	17.26	18.72	8.9	10.03	9.46	9.66
01/11/17 14:09:14.0	18.71	9.74	20.27	16.37	17.52	9.19	10.32	9.74	9.95
01/11/17 15:09:14.0	19.61	9.74	20.88	16.37	17.82	9.19	10.32	9.74	9.95
01/11/17 16:09:14.0	20.22	10.03	21.49	17.55	19.01	9.19	10.61	9.74	9.95
01/11/17 17:09:14.0	20.22	10.03	20.88	18.44	19.91	9.47	10.61	9.74	10.23
01/11/17 18:09:14.0	19.31	10.03	19.67	18.14	19.91	9.47	10.61	10.03	10.23
01/11/17 19:09:14.0	19.91	11.75	20.27	18.74	20.22	9.47	10.61	10.03	10.23
01/11/17 20:09:14.0	20.52	13.19	20.88	19.34	21.13	9.47	10.61	10.03	10.23
01/11/17 21:09:14.0	19.61	14.64	20.88	18.44	19.91	9.47	10.61	10.03	10.23
01/11/17 22:09:14.0	18.41	15.81	19.67	17.26	19.01	9.47	10.61	10.03	10.23
01/11/17 23:09:14.0	18.71	16.99	19.97	16.37	17.52	9.47	10.61	10.03	10.23
01/12/17 00:09:14.0	19.31	17.89	20.57	16.37	18.12	9.47	10.61	9.74	9.95
01/12/17 01:09:14.0	19.91	18.48	20.88	17.26	19.01	9.47	10.32	9.74	9.95
01/12/17 02:09:14.0	20.22	19.08	21.19	17.84	19.61	9.47	10.32	9.74	9.66
01/12/17 03:09:14.0	19.31	19.38	20.88	18.44	19.91	9.47	10.32	9.46	9.66
01/12/17 04:09:14.0	18.11	18.78	19.37	19.04	20.52	9.47	10.03	9.46	9.37
01/12/17 05:09:14.0	18.71	17.59	19.97	18.44	19.91	9.19	10.03	9.17	9.37
01/12/17 06:09:14.0	19.31	16.7	20.27	16.96	18.12	9.19	9.74	8.88	9.09
01/12/17 07:09:14.0	19.61	17.29	20.57	16.07	17.52	8.9	9.46	8.88	8.8
01/12/17 08:09:14.0	19.91	17.59	20.57	16.66	18.12	8.9	9.46	8.59	8.8
01/12/17 09:09:14.0	19.91	18.18	20.88	17.26	18.72	8.61	9.17	8.59	8.8
01/12/17 10:09:14.0	20.22	18.78	20.88	17.84	19.01	8.9	9.17	8.59	8.8
01/12/17 11:09:14.0	20.52	19.08	21.19	18.14	19.61	8.9	9.46	8.88	8.8
01/12/17 12:09:14.0	20.82	19.38	21.19	18.74	19.91	8.9	9.46	8.88	9.09
01/12/17 13:09:14.0	20.82	19.68	21.49	19.04	20.22	9.19	9.74	8.88	9.09
01/12/17 14:09:14.0	20.82	19.98	21.49	19.34	20.52	9.19	9.74	9.17	9.37
01/12/17 15:09:14.0	19.61	18.78	20.57	18.44	19.91	9.47	9.74	9.17	9.37
01/12/17 16:09:14.0	18.41	17.89	19.67	17.26	18.42	9.47	9.74	9.17	9.37
01/12/17 17:09:14.0	18.71	16.7	19.97	16.37	17.52	9.47	9.74	9.17	9.37
01/12/17 18:09:14.0	19.31	17.29	20.57	16.66	18.42	9.47	9.74	9.17	9.09
01/12/17 19:09:14.0	19.61	17.89	20.88	17.26	19.01	9.47	9.74	9.17	9.09
01/12/17 20:09:14.0	19.91	18.78	21.19	18.14	19.91	9.47	9.74	9.17	9.09
01/12/17 21:09:14.0	18.71	19.38	20.57	18.44	20.22	9.47	9.74	9.17	9.09
01/12/17 22:09:14.0	18.71	18.48	19.37	17.26	19.01	9.47	9.74	9.17	9.09
01/12/17 23:09:14.0	19.31	17.29	19.97	16.37	17.82	9.47	9.74	8.88	9.09
01/13/17 00:09:14.0	19.91	16.7	20.57	16.37	17.82	9.19	9.46	8.88	8.8
01/13/17 01:09:14.0	20.22	17.59	20.88	17.26	19.01	9.19	9.46	8.88	8.8
01/13/17 02:09:14.0	20.52	18.18	21.19	17.84	19.31	8.9	9.46	8.59	8.51
01/13/17 03:09:14.0	19.01	18.78	21.49	18.44	19.91	8.9	9.46	8.59	8.51
01/13/17 04:09:14.0	18.41	19.38	19.97	18.74	20.22	8.9	9.17	8.31	8.51
01/13/17 05:09:14.0	19.01	19.68	19.67	19.04	20.52	8.9	9.17	8.31	8.22
01/13/17 06:09:14.0	19.31	19.98	19.97	19.34	20.52	8.61	8.88	8.31	8.22
01/13/17 07:09:14.0	19.61	19.08	20.57	18.14	19.91	8.61	8.88	8.02	7.93
01/13/17 08:09:14.0	19.91	17.59	20.88	16.96	18.72	8.61	8.88	8.02	7.93
01/13/17 09:09:14.0	20.22	16.7	20.88	16.07	17.52	8.61	8.88	8.02	7.93
01/13/17 10:09:14.0	20.22	17.29	20.88	16.66	18.12	8.9	8.88	8.31	8.22
01/13/17 11:09:14.0	20.52	17.89	20.88	17.26	19.01	8.9	9.46	8.59	8.51
01/13/17 12:09:14.0	20.52	18.48	20.88	17.84	19.61	9.76	10.03	9.17	9.09
01/13/17 13:09:14.0	19.61	19.38	21.19	17.84	19.91	10.62	10.32	10.03	9.95
01/13/17 14:09:14.0	19.91	19.38	20.57	17.84	19.91	11.48	11.19	11.19	11.38
01/13/17 15:09:14.0	19.91	18.48	20.88	18.44	20.22	12.06	12.05	11.76	12.53
01/13/17 16:09:14.0	19.01	17.59	19.67	17.55	19.01	12.35	12.34	12.05	12.53
01/13/17 17:09:14.0	18.41	16.99	20.27	16.96	18.72	12.06	12.05	11.76	12.53
01/13/17 18:09:14.0	19.01	17.89	20.88	17.84	19.61	11.77	12.05	11.76	11.96
01/13/17 19:09:14.0	19.61	18.78	21.19	18.44	19.91	11.77	11.76	11.48	11.67
01/13/17 20:09:14.0	20.22	19.38	20.88	18.74	20.52	11.48	11.48	11.19	11.38
01/13/17 21:09:14.0	19.91	19.38	19.67	17.55	19.91	11.2	11.19	10.9	11.09
01/13/17 22:09:14.0	18.41	18.18	19.97	16.37	19.01	10.91	10.9	10.61	10.81
01/13/17 23:09:14.0	18.71	16.99	20.57	16.37	17.52	10.62	10.61	10.32	10.23
01/14/17 00:09:14.0	19.01	17.29	20.57	16.96	18.12	10.33	10.32	10.03	9.95
01/14/17 01:09:14.0	19.31	17.59	20.57	17.26	19.01	10.05	10.03	9.46	9.66
01/14/17 02:09:14.0	19.31	17.89	20.57	17.55	19.01	9.76	9.74	9.17	9.09
01/14/17 03:09:14.0	19.61	18.48	20.88	18.14	19.61	9.47	9.46	8.88	8.8
01/14/17 04:09:14.0	19.91	18.78	20.88	18.44	19.91	9.19	9.17	8.59	8.51
01/14/17 05:09:14.0	19.91	19.08	20.88	18.74	19.91	8.9	8.88	8.31	8.22
01/14/17 06:09:14.0	19.91	19.38	20.88	18.74	19.91	8.61	8.59	8.02	7.93
01/14/17 07:09:14.0	19.91	19.38	20.88	18.74	19.91	8.32	8.31	7.73	7.64
01/14/17 08:09:14.0	19.91	19.38	20.57	18.74	19.91	8.03	8.02	7.44	7.36
01/14/17 09:09:14.0	19.61	19.38	20.27	18.74	19.91	7.74	8.02	7.15	7.36
01/14/17 10:09:14.0	19.61	19.08	19.97	18.44	19.61	7.74	8.02	7.44	7.36
01/14/17 11:09:14.0	19.61	19.08	19.67	18.44	19.61	8.03	8.02	7.44	7.36
01/14/17 12:09:14.0	20.82	19.38	19.67	18.44	19.61	8.61	8.88	7.73	7.64
01/14/17 13:09:14.0	20.52	19.68	19.97	18.74	19.91	9.47	8.88	8.59	8.8
01/14/17 14:09:14.0	19.61	20.28	20.27	19.04	21.13	10.05	9.46	10.03	10.23
01/14/17 15:09:14.0	19.61	19.38	21.19	18.44	20.22	10.91	10.61	10.61	11.67
