# Supplementary material for: Combined effects of water temperature, grazing snails and terrestrial herbivores on leaf decomposition in urban streams
Source: PeerJ. 2019 Oct 8;7:e7580. doi: 10.7717/peerj.7580 (PMC6788434; doi:10.7717/peerj.7580)
Supplement: Dataset S2 [file peerj-07-7580-s002.xlsx]

## Sheet: Sheet1
pH	Turbidity (NTU)	DO(%)	DO (mg/L)	Conductivity (μs/cm)	NH4 (mg/L)	sampling date	leaf type	temperature	snail
8.38	3.18	98	10.64	449.6	3.17	5 days	damaged	ambient	no
8.45	2.94	96.4	10.32	464.7	2.98	5 days	damaged	ambient	no
8.38	3.05	92.8	10.45	454.8	3.42	5 days	damaged	ambient	no
8.35	3.38	95	10.43	443	2.89	5 days	damaged	ambient	no
8.34	3.3	92.4	10.24	419.6	2.63	5 days	damaged	ambient	no
8.43	2.22	94.8	10.54	445.5	2.66	14 days	damaged	ambient	no
8.53	2.54	91.9	9.87	470.8	1.48	14 days	damaged	ambient	no
8.51	2.5	98.7	10.62	469	2.37	14 days	damaged	ambient	no
8.45	2.5	99.3	10.9	452.7	2.46	14 days	damaged	ambient	no
8.46	1.85	101.2	11.43	409.7	2.52	14 days	damaged	ambient	no
8.34	1.74	100.3	11.92	403.2	2.74	24 days	damaged	ambient	no
8.48	1.91	104.3	11.85	447.5	1.71	24 days	damaged	ambient	no
8.47	1.72	103.3	11.72	442.4	2.3	24 days	damaged	ambient	no
8.47	1.94	101.6	11.66	422	1.95	24 days	damaged	ambient	no
8.39	1.41	107	12.69	352.5	1.83	24 days	damaged	ambient	no
8.4	2.26	94.3	10.04	463.7	2.67	5 days	intact	ambient	no
8.4	2.69	91	9.93	431.6	3.88	5 days	intact	ambient	no
8.38	2.49	93.7	10.2	443.7	4.01	5 days	intact	ambient	no
8.36	2.85	92.7	9.92	457.2	3.63	5 days	intact	ambient	no
8.34	2.39	93.3	9.78	470.7	3.38	5 days	intact	ambient	no
8.42	2.53	96.8	10.56	460	1.84	14 days	intact	ambient	no
8.42	2.34	95.7	10.69	414.4	2.26	14 days	intact	ambient	no
8.38	2.12	96.7	10.8	432.2	2.63	14 days	intact	ambient	no
8.39	3.12	99.9	10.95	467	2.08	14 days	intact	ambient	no
8.47	2.95	96.7	10.48	457.7	2.14	14 days	intact	ambient	no
8.41	1.19	101.7	11.82	428.8	1.16	24 days	intact	ambient	no
8.34	1.8	103.8	12.44	336.9	0.94	24 days	intact	ambient	no
8.29	1.67	100.4	12.04	372.3	2.49	24 days	intact	ambient	no
8.43	1.43	101.2	11.74	423.2	2.06	24 days	intact	ambient	no
8.39	1.17	95.9	10.99	433.7	2.57	24 days	intact	ambient	no
8.37	1.9	94.4	10.34	441.1	4.17	5 days	damaged	ambient	yes
8.34	2.1	95.3	10.33	432.2	3.7	5 days	damaged	ambient	yes
8.38	1.7	93.1	10.06	470.8	4.12	5 days	damaged	ambient	yes
8.35	1.78	92.4	9.99	441.1	3.88	5 days	damaged	ambient	yes
8.36	1.98	94.7	10.41	449.5	3.84	5 days	damaged	ambient	yes
8.52	2.04	93.1	10.3	434.4	3.41	14 days	damaged	ambient	yes
8.48	2.07	95.5	10.65	425.8	3.81	14 days	damaged	ambient	yes
8.4	1.71	97	10.6	456.7	3.23	14 days	damaged	ambient	yes
8.42	1.46	96.2	10.48	459.1	3.22	14 days	damaged	ambient	yes
8.4	1.57	98.2	10.92	446.1	3.22	14 days	damaged	ambient	yes
8.36	1.37	100.1	11.86	385.8	2.25	24 days	damaged	ambient	yes
8.29	1.48	102.6	12.22	344.6	2.49	24 days	damaged	ambient	yes
8.37	1.32	101.6	11.86	432.9	3.41	24 days	damaged	ambient	yes
8.34	1.06	99.6	11.56	431.6	3.18	24 days	damaged	ambient	yes
8.32	1.37	100.6	11.98	396.8	3.18	24 days	damaged	ambient	yes
8.39	2.28	94.3	10.14	467.5	4.14	5 days	intact	ambient	yes
8.38	2.19	93	9.82	465.4	4.16	5 days	intact	ambient	yes
8.38	2.27	94.1	10.25	445.8	4.31	5 days	intact	ambient	yes
8.38	2.4	93.5	10.18	445.3	3.85	5 days	intact	ambient	yes
8.37	2.32	94.3	10.05	463.2	3.3	5 days	intact	ambient	yes
8.4	1.94	91.8	10.13	455.7	2.46	14 days	intact	ambient	yes
8.37	1.8	94.2	10.17	462.5	2.32	14 days	intact	ambient	yes
8.37	2.41	95.6	10.76	433.6	2.5	14 days	intact	ambient	yes
8.42	2.27	94.4	10.55	429.3	2.72	14 days	intact	ambient	yes
8.42	1.97	95.2	10.44	435	1.94	14 days	intact	ambient	yes
8.43	0.9	100.1	11.9	419.2	2.83	24 days	intact	ambient	yes
8.45	0.87	98.7	11.38	430.3	3.02	24 days	intact	ambient	yes
8.38	1.39	101.9	12.37	386.1	2.04	24 days	intact	ambient	yes
8.37	1.44	99.6	11.9	380.4	2.93	24 days	intact	ambient	yes
8.38	1.4	102.1	11.94	426.7	2.5	24 days	intact	ambient	yes
8.4	1.38	82.8	7.91	534	2.61	5 days	damaged	warming	no
8.48	2.12	85.2	7.69	576	1.6	5 days	damaged	warming	no
8.45	1.57	83	7.93	532	2.02	5 days	damaged	warming	no
8.44	1.75	78.2	7.28	544	1.97	5 days	damaged	warming	no
8.42	1.7	78.6	7.28	564	1.9	5 days	damaged	warming	no
8.49	0.84	88.2	8.48	550	0.99	14 days	damaged	warming	no
8.58	1.25	86	7.69	595	0.9	14 days	damaged	warming	no
8.54	0.73	86	8.1	558	1.02	14 days	damaged	warming	no
8.54	0.82	85.3	7.88	572	1.02	14 days	damaged	warming	no
8.51	0.9	85.1	7.8	575	0.87	14 days	damaged	warming	no
8.59	0.59	87.7	8.06	593	1	24 days	damaged	warming	no
8.64	0.65	89.7	8.12	605	0.98	24 days	damaged	warming	no
8.58	0.66	89.8	8.29	582	0.91	24 days	damaged	warming	no
8.62	0.61	89	8.13	583	1.06	24 days	damaged	warming	no
8.62	0.61	86.4	7.8	594	0.93	24 days	damaged	warming	no
8.43	1.8	85.7	8.11	542	1.8	5 days	intact	warming	no
8.39	1.9	83.9	7.75	551	2.14	5 days	intact	warming	no
8.44	1.53	87.1	8.24	543	2.4	5 days	intact	warming	no
8.36	1.68	86.2	8.42	526	3.44	5 days	intact	warming	no
8.37	1.91	82.6	7.84	543	2.92	5 days	intact	warming	no
8.5	1.05	88.4	8.35	554	0.99	14 days	intact	warming	no
8.46	0.74	84.8	7.69	571	0.9	14 days	intact	warming	no
8.43	1.11	91.4	9.03	528	1.13	14 days	intact	warming	no
8.45	1.11	81.2	7.79	544	0.89	14 days	intact	warming	no
8.44	0.91	85	7.85	573	0.86	14 days	intact	warming	no
8.49	0.5	89.2	8.43	566	0.92	24 days	intact	warming	no
8.43	0.5	89.2	8.52	545	1.03	24 days	intact	warming	no
8.46	0.62	89.1	8.87	532	0.97	24 days	intact	warming	no
8.48	0.57	86.5	7.99	582	1.1	24 days	intact	warming	no
8.51	0.58	89.4	8.28	587	0.88	24 days	intact	warming	no
8.38	1.79	78.9	7.22	560	2.42	5 days	damaged	warming	yes
8.41	1.71	84.2	7.78	559	2.16	5 days	damaged	warming	yes
8.4	1.36	82.6	7.92	526	3.49	5 days	damaged	warming	yes
8.39	1.14	86.6	8.27	536	3.13	5 days	damaged	warming	yes
8.35	1.26	89.1	8.96	497.6	2.96	5 days	damaged	warming	yes
8.4	0.84	84.3	7.48	586	0.81	14 days	damaged	warming	yes
8.35	1.25	78	7.05	591	0.84	14 days	damaged	warming	yes
8.43	0.79	86	8.21	548	1.65	14 days	damaged	warming	yes
8.46	1.03	81.9	7.87	544	2.15	14 days	damaged	warming	yes
8.47	1.07	89.1	8.79	517	1.05	14 days	damaged	warming	yes
8.48	0.74	83	7.42	596	0.88	24 days	damaged	warming	yes
8.48	0.69	82.8	7.49	611	0.93	24 days	damaged	warming	yes
8.51	0.56	88.6	8.46	555	1	24 days	damaged	warming	yes
8.54	0.64	91.5	8.58	561	1.02	24 days	damaged	warming	yes
8.51	0.6	92.2	9.09	518	1.05	24 days	damaged	warming	yes
8.35	0.76	72.4	6.49	566	2.48	5 days	intact	warming	yes
8.35	0.98	83.6	8.07	522	2.64	5 days	intact	warming	yes
8.38	1.09	88	8.72	518	2.71	5 days	intact	warming	yes
8.38	1.44	79.4	7.66	529	2.5	5 days	intact	warming	yes
8.43	1.89	81.6	7.62	557	2.12	5 days	intact	warming	yes
8.54	0.51	73.7	6.68	576	0.86	14 days	intact	warming	yes
8.38	0.65	84.3	8.28	517	0.84	14 days	intact	warming	yes
8.47	0.66	84.7	8.41	523	1.01	14 days	intact	warming	yes
8.53	0.72	83.9	7.79	561	0.93	14 days	intact	warming	yes
8.4	0.89	84.8	7.84	567	1.29	14 days	intact	warming	yes
8.49	0.82	73.2	6.66	569	1.26	24 days	intact	warming	yes
8.53	0.42	86	8.55	520	1.02	24 days	intact	warming	yes
8.49	0.43	80.4	7.99	538	1.21	24 days	intact	warming	yes
8.53	0.5	87.7	8.56	537	1.18	24 days	intact	warming	yes
8.45	0.56	85.8	7.88	589	1.32	24 days	intact	warming	yes
