# Supplementary material for: Combined effects of water temperature, grazing snails and terrestrial herbivores on leaf decomposition in urban streams
Source: PeerJ. 2019 Oct 8;7:e7580. doi: 10.7717/peerj.7580 (PMC6788434; doi:10.7717/peerj.7580)
Supplement: Dataset S4 [file peerj-07-7580-s004.xlsx]

## Sheet: Sheet1
leaf type	temperature	Mean initial snail mass (g)	Mean final snail mass (g)
Intact	ambient	1.13495	1.13715
Intact	ambient	0.89743	0.894895
Intact	ambient	0.896265	0.894765
Intact	ambient	0.76306	0.7551
Intact	ambient	0.890595	0.890975
Intact	warming	1.24406	1.2632
Intact	warming	0.943315	0.933725
Intact	warming	0.954575	0.952345
Intact	warming	1.07756	1.06666
Intact	warming	1.23351	1.23024
Damaged	ambient	1.1606	1.1716
Damaged	ambient	0.937915	0.947425
Damaged	ambient	1.22438	1.22183
Damaged	ambient	1.29104	1.29912
Damaged	ambient	1.3773	1.36993
Damaged	warming	1.00517	1.0125
Damaged	warming	1.09596	1.08562
Damaged	warming	1.10446	1.09932
Damaged	warming	1.15954	1.1588
Damaged	warming	1.0959	1.08824
